# Supplementary material for: Brucella suis biovar 1 infection in a dog with orchitis in Germany
Source: Front Vet Sci. 2023 Aug 3;10:1233118. doi: 10.3389/fvets.2023.1233118 (PMC10435866; doi:10.3389/fvets.2023.1233118)
Supplement: Supplementary file 1 [file Table_1.xlsx]

## Sheet: Tabelle1
Accession	BioSample	Strain	Year	Host	Country
GCF_000007505.1	SAMN02603682	1330	NA	NA	China
GCF_000209635.2	SAMN02470031	S2	NA	NA	China
GCF_000223195.1	SAMN02604297	1330	NA	NA	NA
GCF_000236255.1	SAMN01093721	VBI22	NA	Cattle	USA
GCF_000292005.1	SAMN02469342	BCB025	2001	Swine	China
GCF_000292105.1	SAMN02469346	BCB032	2008	Swine	China
GCF_000366205.1	SAMN00811233	92/29	1992	NA	NA
GCF_000366265.1	SAMN01047733	CNGB_786	2004	Human	Argentina
GCF_000371085.1	SAMN00839712	01-5744	NA	NA	NA
GCF_000371145.1	SAMN01047734	CNGB_247	1996	Human	Argentina
GCF_000600055.1	SAMN03068300	S2	1960	Swine	China
GCF_000742005.1	SAMN02777545	1330	NA	NA	China
GCF_000875695.1	SAMN03292446	Human/AR/US/1981	1981	Human	USA
GCF_001594165.1	SAMN04404261	019	1983	Sheep	China
GCF_001715425.1	SAMN05559129	2004000577	2003	Human	USA
GCF_002749475.1	SAMN07840743	QH05	2013	Yak	China
GCF_003994045.1	SAMN03381147	BB11	2008	Cattle	China
GCF_004684165.1	SAMN11295844	Bw_180660	2018	Human	Germany
GCF_014884545.1	SAMN15196298	CVI_59	2003	Horse	Croatia
GCF_014884565.1	SAMN15196297	CVI_58	2003	Horse	Croatia
GCF_900446145.1	SAMEA104318190	NCTC5061	1900	Swine	USA
GCF_900460605.1	SAMEA104307694	NCTC10316	1900	NA	United Kingdom
SRR2058927	SAMN03768244	B00-0489	2000	Cattle	USA
SRR2058928	SAMN03768245	B00-0729	2000	Pig	USA
SRR2058931	SAMN03768248	B05-1324	2005	Pig	USA
SRR2058946	SAMN03768263	B11-0193	2010	Cattle	USA
SRR2058953	SAMN03768270	B11-0443	2011	Cattle	USA
SRR2058961	SAMN03768278	B11-0566	2011	Cattle	USA
SRR2058962	SAMN03768279	B11-0586	2011	Pig	USA
SRR2058963	SAMN03768280	B11-0603	2011	Cattle	USA
SRR2058970	SAMN03768287	B13-0216	2013	Dog	USA
SRR2058971	SAMN03768288	B13-0219	2013	Human	USA
SRR2058972	SAMN03768289	B93-0078	1993	Cattle	USA
SRR2058977	SAMN03768294	B94-0444	1994	Cattle	USA
SRR2058980	SAMN03768297	B95-0512	1995	Dog	USA
SRR2058983	SAMN03768300	B13-0260	2013	Dog	USA
SRR2058984	SAMN03768301	B13-0234	1979	Human	Tonga
SRR2058985	SAMN03768302	B13-0235	1978	Human	Tonga
SRR2058986	SAMN03768303	B13-0236	2007	Human	Tonga
SRR2058987	SAMN03768304	B13-0237	2007	Human	Tonga
SRR2058988	SAMN03768305	B13-0238	2008	Human	Tonga
SRR2058989	SAMN03768306	B13-0239	2008	Human	Tonga
SRR2058990	SAMN03768307	B13-0240	2013	Human	Tonga
SRR452292	SAMN00847564	019	1980	Ram	China
SRR642803	SAMN01047733	CNGB 786	2004	Human	Argentina
