# Supplementary material for: Brucella suis biovar 1 infection in a dog with orchitis in Germany
Source: Front Vet Sci. 2023 Aug 3;10:1233118. doi: 10.3389/fvets.2023.1233118 (PMC10435866; doi:10.3389/fvets.2023.1233118)
Supplement: Supplementary file 2 [file Table_2.xlsx]

## Sheet: Tabelle1
Strain	Host	Country	Year	Reference	Bruce06	Bruce08	Bruce11	Bruce12	Bruce42	Bruce43	Bruce45	Bruce55	Bruce18	Bruce19	Bruce21	Bruce04	Bruce07	Bruce09	Bruce16	Bruce30
21RB23181	Dog	Germany	2021	this study	2	3	6	10	4	1	5	2	4	38	9	3	5	7	5	3
33	Human	China	1965	Jiang2013 (http://www.ncbi.nlm.nih.gov/pubmed/24124546)	2	3	6	10	4	1	5	2	4	38	9	5	5	7	6	3
34	Swine	China	1965	Jiang2013 (http://www.ncbi.nlm.nih.gov/pubmed/24124546)	2	3	6	10	4	1	5	2	4	38	9	5	5	7	6	3
208	Human	China	1957	Jiang2013 (http://www.ncbi.nlm.nih.gov/pubmed/24124546)	2	3	6	10	4	1	5	2	4	38	9	6	6	6	5	3
217	Human	China	1979	Jiang2013 (http://www.ncbi.nlm.nih.gov/pubmed/24124546)	2	3	6	10	4	1	5	2	4	38	9	5	5	9	6	3
70100304	Human	USA	2001	SRR857220 (http://www.ncbi.nlm.nih.gov/nuccore/SRR857220)	2	3	6	10	4	1	5	2	4	38			5		6	3
2004000578	Human	USA	2003	GCA_001715425 (https://www.ncbi.nlm.nih.gov/assembly/GCA_001715425.1)	2	3	6	10	4	1	5	2	4	38	9	5	5	11	5	3
AFSSA-03/3081-2	Caprine	Croatia	2003	Ferreira2017 (https://www.ncbi.nlm.nih.gov/pubmed/29103700)	2	3	6	10	4	1	5	2	4	38	9	5	6	5	5	3
AFSSA-04/115	Hare	France	2004	Ferreira2017 (https://www.ncbi.nlm.nih.gov/pubmed/29103700)	2	3	6	10	4	1	5	2	4	38	9	5	6	5	5	3
AFSSA-04/3025-3	Swine	Croatia	2004	Ferreira2017 (https://www.ncbi.nlm.nih.gov/pubmed/29103700)	2	3	6	10	4	1	5	2	4	38	9	5	6	5	5	3
B00-0133	Swine	USA	2000	SRR2058924 (http://www.ncbi.nlm.nih.gov/nuccore/SRR2058924)	2	3	6	10	4	1	5	2	4	38	9	4	4	6	5	3
B00-0234	Swine	USA	2000	SRR2058925 (http://www.ncbi.nlm.nih.gov/nuccore/SRR2058925)	2	3	6	10	4	1	5	2	4	38	9	4	4	7	5	3
B00-0489	Cattle	USA	2000	SRR2058927 (http://www.ncbi.nlm.nih.gov/nuccore/SRR2058927)	2	3	6	10	4	1	5	2	4	38	9	4	5	10	8	3
B00-0729	Swine	USA	2000	SRR2058928 (http://www.ncbi.nlm.nih.gov/nuccore/SRR2058928)	2	3	6	10	4	1	5	2	4	38	9	6	6	9	5	3
B00-0771	Swine	USA	2000	SRR2058929 (http://www.ncbi.nlm.nih.gov/nuccore/SRR2058929)	2	3	6	10	4	1	5	2	4	38	9	5	5	5	3	3
B05-1320	Swine	USA	2005	SRR2058930 (http://www.ncbi.nlm.nih.gov/nuccore/SRR2058930)	2	3	6	10	4	1	5	2	4	38	9	7	4	7	5	3
B11-0093	Swine	USA	2010	SRR2058943 (http://www.ncbi.nlm.nih.gov/nuccore/SRR2058943)	2	3	6	10	4	1	5	2	4	38	9	4	6	7	4	3
B11-0171	Cattle	USA	2010	SRR2058944 (http://www.ncbi.nlm.nih.gov/nuccore/SRR2058944)	2	3	6	10	4	1	5	2	4	38	9	4	4	9	5	3
B11-0193	Cattle	USA	2010	SRR2058946 (http://www.ncbi.nlm.nih.gov/nuccore/SRR2058946)	2	3	6	10	4	1	5	2	4	38	9	5	7	9	5	3
B11-0200	Cattle	USA	2011	SRR2058947 (http://www.ncbi.nlm.nih.gov/nuccore/SRR2058947)	2	3	6	10	4	1	5	2	4	38	9	5	5	5	6	3
B11-0281	Cattle	USA	2011	SRR2058950 (http://www.ncbi.nlm.nih.gov/nuccore/SRR2058950)	2	3	6	10	4	1	5	2	4	38	9	4	6	4	5	3
B11-0438	Cattle	USA	2011	SRR2058951 (http://www.ncbi.nlm.nih.gov/nuccore/SRR2058951)	2	3	6	10	4	1	5	2	4	38	9	5	5	8	5	3
B11-0440	Cattle	USA	2011	SRR2058952 (http://www.ncbi.nlm.nih.gov/nuccore/SRR2058952)	2	3	6	10	4	1	5	2	4	38	9	4	5	3	4	3
B11-0452	Swine	USA	2011	SRR2058954 (http://www.ncbi.nlm.nih.gov/nuccore/SRR2058954)	2	3	6	10	4	1	5	2	4	38	9	4	4	7	5	3
B11-0460	Swine	USA	2011	SRR2058955 (http://www.ncbi.nlm.nih.gov/nuccore/SRR2058955)	2	3	6	10	4	1	5	2	4	38	9	5	5	6	4	3
B11-0525	Cattle	USA	2011	SRR2058957 (http://www.ncbi.nlm.nih.gov/nuccore/SRR2058957)	2	3	6	10	4	1	5	2	4	38	9	5	7	8	5	3
B11-0552	Cattle	USA	2011	SRR2058960 (http://www.ncbi.nlm.nih.gov/nuccore/SRR2058960)	2	3	6	9	4	1	5	2	4	38	9	4	5	7	6	3
B11-0566	Cattle	USA	2011	SRR2058961 (http://www.ncbi.nlm.nih.gov/nuccore/SRR2058961)	2	3	6	10	4	1	5	2	4	38	9	5	8	7	7	3
B12-0598	Cattle	USA	2012	SRR2058965 (http://www.ncbi.nlm.nih.gov/nuccore/SRR2058965)	2	3	6	9	4	1	5	2	4	38	9	4	5	6	5	3
B13-0195	Swine	USA	2013	SRR2058968 (http://www.ncbi.nlm.nih.gov/nuccore/SRR2058968)	2	3	6	10	4	1	5	2	4	38	9	7	6	8	5	3
B13-0198	Swine	USA	2013	SRR2058969 (http://www.ncbi.nlm.nih.gov/nuccore/SRR2058969)	2	3	6	10	4	1	5	2	4	38	9	7	6	8	5	3
B13-0216	Dog	USA	2013	SRR2058970 (http://www.ncbi.nlm.nih.gov/nuccore/SRR2058970)	2	3	6	10	4	1	5	2	4	38	9	5	5	6	5	3
B13-0219	Human	USA	2013	SRR2058971 (http://www.ncbi.nlm.nih.gov/nuccore/SRR2058971)	2	3	6	10	4	1	5	2	5	38	9	6	5	4	5	3
B13-0234	Human	New Zealand	1979	SRR2058984 (http://www.ncbi.nlm.nih.gov/nuccore/SRR2058984)	2	3	6	10	4	1	5	2	5	38	9	7	5	4	5	3
B13-0236	Human	New Zealand	2007	SRR2058986 (http://www.ncbi.nlm.nih.gov/nuccore/SRR2058986)	2	3	6	10	4	1	5	2	5	38	9	6	5	7	6	3
B13-0237	Human	New Zealand	2007	SRR2058987 (http://www.ncbi.nlm.nih.gov/nuccore/SRR2058987)	2	3	6	10	4	1	5	2	6	38	9	4	5	6	5	3
B13-0239	Human	New Zealand	2008	SRR2058989 (http://www.ncbi.nlm.nih.gov/nuccore/SRR2058989)	2	3	6	10	4	1	5	2	5	38	9	6	5	4	5	3
B13-0257	Swine	USA	2013	SRR2058982 (http://www.ncbi.nlm.nih.gov/nuccore/SRR2058982)	2	3	6	10	4	1	5	2	4	38	9	6	5	8	5	3
B13-0260	Dog	USA	2013	SRR2058983 (http://www.ncbi.nlm.nih.gov/nuccore/SRR2058983)	2	3	6	10	4	1	5	2	4	38	9	9	4	8	5	3
B93-0078	Cattle	USA	1993	SRR2058972 (http://www.ncbi.nlm.nih.gov/nuccore/SRR2058972)	2	3	6	10	4	1	5	2	4	38	9	5	5	7	5	3
B93-0364	Dog	USA	1993	SRR2058973 (http://www.ncbi.nlm.nih.gov/nuccore/SRR2058973)	2	3	6	9	4	1	5	2	4	38	9	4	5	5	5	3
B93-0748	Cattle	USA	1993	SRR2058974 (http://www.ncbi.nlm.nih.gov/nuccore/SRR2058974)	2	3	6	10	4	1	5	2	4	38	9	6	6	7	5	3
B93-0820	Swine	USA	1993	SRR2058975 (http://www.ncbi.nlm.nih.gov/nuccore/SRR2058975)	2	3	6	10	4	1	5	2	4	38	9	5	5	8	8	3
B94-0444	Swine	USA	1994	SRR2058977 (http://www.ncbi.nlm.nih.gov/nuccore/SRR2058977)	2	3	6	10	4	1	5	2	4	38	9	5	6	7	5	3
B95-0512	Dog	USA	1995	SRR2058980 (http://www.ncbi.nlm.nih.gov/nuccore/SRR2058980)	2	3	6	10	4	1	5	2	4	38	9	5	4	8	5	3
BCCN#02-28	Swine	French Polynesia	2002	Vergnaud2018 (https://www.ncbi.nlm.nih.gov/pubmed/30050522)	2	3	6	10	4	1	5	2	4	38	9	7	7	6	5	3
BCCN#03-27	Horse	Croatia	2003	Le Flèche2006 (http://www.biomedcentral.com/1471-2180/6/9)	2	3	6	10	4	1	5	2	4	38	9	5	6	5	5	3
BCCN#03-34	Human	French Polynesia	2003	Vergnaud2018 (https://www.ncbi.nlm.nih.gov/pubmed/30050522)	2	3	6	10	4	1	5	2	4	38	9	6	8	6	5	3
BCCN#04-20	Wild boar	Croatia	2004	Vergnaud2018 (https://www.ncbi.nlm.nih.gov/pubmed/30050522)	2	3	6	10	4	1	5	2	4	38	9	7	7	7	5	3
BCCN#04-21	Wild boar	Croatia	2004	Vergnaud2018 (https://www.ncbi.nlm.nih.gov/pubmed/30050522)	2	3	6	10	4	1	5	2	4	38	9	7	7	8	5	3
BCCN#04-26	Wild boar	Croatia	2004	Vergnaud2018 (https://www.ncbi.nlm.nih.gov/pubmed/30050522)	2	3	6	10	4	1	5	2	4	38	9	6	7	9	5	3
BCCN#74-378	Hare	NA	1974	Vergnaud2018 (https://www.ncbi.nlm.nih.gov/pubmed/30050522)	2	3	6	10	4	1	5	2	4	38	9	7	8	11	5	3
BCCN#78-143	Cattle	Senegal	1978	Vergnaud2018 (https://www.ncbi.nlm.nih.gov/pubmed/30050522)	2	3	6	10	4	1	5	2	4	38	9	5	7	7	6	3
BCCN#87-68	NA	Portugal	1987	Le Flèche2006 (http://www.biomedcentral.com/1471-2180/6/9)	2	3	6	10	4	1	5	2	4	38	9	4	6	7	5	3
BCCN#87-71	NA	USA	1987	Le Flèche2006 (http://www.biomedcentral.com/1471-2180/6/9)	2	3	6	10	4	1	5	2	4	38	9	6	5	7	4	3
BCCN#87-85	NA	Denmark	1987	Le Flèche2006 (http://www.biomedcentral.com/1471-2180/6/9)	2	3	6	10	4	1	5	2	4	38	9	9	5	7	5	3
BCCN#87-87	NA	Poland	1987	Le Flèche2006 (http://www.biomedcentral.com/1471-2180/6/9)	2	3	6	10	4	1	5	2	4	38	9	7	7	8	5	3
BCCN#87-88	NA	Poland	1987	Le Flèche2006 (http://www.biomedcentral.com/1471-2180/6/9)	2	3	6	10	4	1	5	2	4	38	9	6	6	6	5	3
BCCN#87-89	Swine	USA	1987	Le Flèche2006 (http://www.biomedcentral.com/1471-2180/6/9)	2	3	6	10	4	1	5	2	4	38	9	6	5	7	3	3
BCCN#96-138B	Human	Argentina	1996	Vergnaud2018 (https://www.ncbi.nlm.nih.gov/pubmed/30050522)	2	3	6	10	4	1	5	2	4	38	9	5	5	9	4	3
BCCN#96-36	Swine	Argentina	1996	Le Flèche2006 (http://www.biomedcentral.com/1471-2180/6/9)	2	3	6	10	4	1	5	2	4	38	9	4	5	5	5	3
BCCN#98-23	Swine	Argentina	1998	Vergnaud2018 (https://www.ncbi.nlm.nih.gov/pubmed/30050522)	2	3	6	10	4	1	5	2	4	38	9	6	8	7	9	3
BCCN#98-24	Swine	Argentina	1998	Vergnaud2018 (https://www.ncbi.nlm.nih.gov/pubmed/30050522)	2	3	6	10	4	1	5	2	4	38	9	4	5	9	4	3
BCCN#98-25	Swine	Argentina	1998	Vergnaud2018 (https://www.ncbi.nlm.nih.gov/pubmed/30050522)	2	3	6	10	4	1	5	2	4	38	9	5	5	6	4	3
BCCN#98-27	Swine	Argentina	1998	Vergnaud2018 (https://www.ncbi.nlm.nih.gov/pubmed/30050522)	2	3	6	10	4	1	5	2	4	38	9	5	5	6	4	3
BCCN#98-29	Swine	Argentina	1998	Vergnaud2018 (https://www.ncbi.nlm.nih.gov/pubmed/30050522)	2	3	6	10	4	1	5	2	4	38	9	5	7	7	4	3
BCCN#98-30	Swine	Argentina	1998	Vergnaud2018 (https://www.ncbi.nlm.nih.gov/pubmed/30050522)	2	3	6	10	4	1	5	2	4	38	9	5	7	7	4	3
BCCN#98-31	Swine	Argentina	1998	Le Flèche2006 (http://www.biomedcentral.com/1471-2180/6/9)	2	3	6	10	4	1	5	2	4	38	9	5	5	6	4	3
BCCN#98-32	Swine	Argentina	1998	Vergnaud2018 (https://www.ncbi.nlm.nih.gov/pubmed/30050522)	2	3	6	10	4	1	5	2	4	38	9	6	7	6	5	3
BCCN#98-33	Swine	Argentina	1998	Vergnaud2018 (https://www.ncbi.nlm.nih.gov/pubmed/30050522)	2	3	6	10	4	1	5	2	4	38	9	5	5	6	4	3
BCCN#98-34	NA	Argentina	1998	Vergnaud2018 (https://www.ncbi.nlm.nih.gov/pubmed/30050522)	2	3	6	10	4	1	5	2	3	38	9	4	5	7	5	3
BCCN#98-35	Swine	Argentina	1998	Vergnaud2018 (https://www.ncbi.nlm.nih.gov/pubmed/30050522)	2	3	6	10	4	1	5	2	4	38	9	4	5	8	4	3
BCCN#98-36	Swine	Argentina	1998	Vergnaud2018 (https://www.ncbi.nlm.nih.gov/pubmed/30050522)	2	3	6	10	4	1	5	2	4	38	9	4	5	9	4	3
BCCN#98-39	Swine	Argentina	1998	Vergnaud2018 (https://www.ncbi.nlm.nih.gov/pubmed/30050522)	2	3	6	10	4	1	5	2	4	38	9	4	5	9	4	3
BCCN#98-40	Swine	Argentina	1998	Vergnaud2018 (https://www.ncbi.nlm.nih.gov/pubmed/30050522)	2	3	6	10	4	1	5	2	3	38	9	4	5	6	5	3
BCCN#98-42	Swine	Argentina	1998	Vergnaud2018 (https://www.ncbi.nlm.nih.gov/pubmed/30050522)	2	3	6	10	4	1	5	2	4	38	9	4	4	8	5	3
BCCN#98-43	Swine	Argentina	1998	Le Flèche2006 (http://www.biomedcentral.com/1471-2180/6/9)	2	3	6	10	4	1	5	2	4	38	9	4	4	8	5	3
BCCN#98-44	Swine	Argentina	1998	Vergnaud2018 (https://www.ncbi.nlm.nih.gov/pubmed/30050522)	2	3	6	10	4	1	5	2	4	38	9	4	5	8	4	3
Human/AR/US/1981	Swine	USA	1981	SRR1786972 (http://www.ncbi.nlm.nih.gov/nuccore/SRR1786972)	2	3	6	10	4	1	5	2	5	38	9	7	7	7	5	3
INRA03-26	Swine	France	2003	Ferreira2017 (https://www.ncbi.nlm.nih.gov/pubmed/29103700)	2	3	6	10	4	1	5	2	4	38	9	5	6	5	5	3
REF 1330	Swine	USA	NA	Le Flèche2006 (http://www.biomedcentral.com/1471-2180/6/9)	2	3	6	10	4	1	5	2	4	38	9	6	6	5	5	3
S-100	Hare	Croatia	1980	Garcia-Yoldi2007b (http://jcm.asm.org/content/45/12/4070.long)	2	3	6	10	4	1	5	2	4	38	9	2	7	7	5	3
S-102	Hare	Croatia	1980	Garcia-Yoldi2007b (http://jcm.asm.org/content/45/12/4070.long)	2	3	6	10	4	1	5	2	4	38	9	7	7	7	5	3
S-104	Hare	Croatia	1980	Garcia-Yoldi2007b (http://jcm.asm.org/content/45/12/4070.long)	2	3	6	10	4	1	5	2	4	38	9	5	7	6	5	3
S-105	Hare	Croatia	1980	Garcia-Yoldi2007b (http://jcm.asm.org/content/45/12/4070.long)	2	3	6	10	4	1	5	2	4	38	9	2	6	9	5	3
S2	Swine	China	1960	Jiang2013 (http://www.ncbi.nlm.nih.gov/pubmed/24124546)	2	3	6	10	4	1	5	2	4	38	9	5	5	5	5	3
S-88	Horse	Croatia	2003	Garcia-Yoldi2007b (http://jcm.asm.org/content/45/12/4070.long)	2	3	6	10	4	1	5	2	4	38	9	2	6	6	5	3
S-90	Wild boar	Croatia	1992	Garcia-Yoldi2007b (http://jcm.asm.org/content/45/12/4070.long)	2	3	6	10	4	1	5	2	4	38	9	2	8	8	5	3
S-92	Wild boar	Croatia	2003	Garcia-Yoldi2007b (http://jcm.asm.org/content/45/12/4070.long)	2	3	6	10	4	1	5	2	4	38		2	5	5	3	3
S-94	Wild boar	Croatia	2003	Garcia-Yoldi2007b (http://jcm.asm.org/content/45/12/4070.long)	2	3	6	10	4	1	5	2	4	38	9	2	6	5	5	3
S-97	Swine	Croatia	1994	Garcia-Yoldi2007b (http://jcm.asm.org/content/45/12/4070.long)	2	3	6	10	4	1	5	2	4	38	9	2	7	8	5	3
S-99	Hare	Croatia	1980	Garcia-Yoldi2007b (http://jcm.asm.org/content/45/12/4070.long)	2	3	6	10	4	1	5	2	4	38	9	2	8	7	5	3
VBI22	Cattle	USA	2011	GCA_000236255 (https://www.ncbi.nlm.nih.gov/assembly/GCA_000236255.1)	2	3	6	9	4	1	5	2	4	38	9	4	5	7	6	3
VLA-64/24	Swine	USA	1964	Ferreira2017 (https://www.ncbi.nlm.nih.gov/pubmed/29103700)	2	3	6	10	4	1	5	2	4	38	9	5	5	7	4	3
WBVR_2016	Dog	Netherlands	2016	vanDijk2018 (https://pubmed.ncbi.nlm.nih.gov/29774845/)	2	3	6	10	4	1	5	2	4	38	9.5	5	4	8	5	3
WBVR_2017	Hare	Netherlands	2017	vanDijk2018 (https://pubmed.ncbi.nlm.nih.gov/29774845/)	2	3	6	10	4	1	5	2	4	38	9.5	5	6	8	5	3
